# Supplementary material for: Genotype-Based Gene Expression in Colon Tissue—Prediction Accuracy and Relationship with the Prognosis of Colorectal Cancer Patients
Source: Int J Mol Sci. 2020 Oct 31;21(21):8150. doi: 10.3390/ijms21218150 (PMC7662650; doi:10.3390/ijms21218150)
Supplement: Supplementary file 1 [file ijms-21-08150-s001.zip]

Archive with 6 entries (6 files):
- Supplementary Material/FigureS1.tif
- Supplementary Material/TableS1.docx
- Supplementary Material/TableS2.docx
- Supplementary Material/TableS3.docx
- Supplementary Material/TableS4.xlsx
- Supplementary Material/TableS5.docx
