# Supplementary material for: Genotype-Based Gene Expression in Colon Tissue—Prediction Accuracy and Relationship with the Prognosis of Colorectal Cancer Patients
Source: Int J Mol Sci. 2020 Oct 31;21(21):8150. doi: 10.3390/ijms21218150 (PMC7662650; doi:10.3390/ijms21218150)
Supplement: Supplementary file 1 [file ijms-21-08150-s001.zip › Supplementary Material/TableS4.xlsx]

## Sheet: a. overall survival
Table S4.a: P-values from the Cox regression for the association between the continuous predicted gene expression and survival for overall survival (OS)
Endpoint	Population	Gene	p-value
OS	Total population	C14orf109	0.001
		SLC5A4	0.005
		SIP1	0.007
		ZNF324B	0.01
		SOAT1	0.01
		FAM21C	0.01
		ALG11	0.01
		ALOX5	0.01
		OSBPL9	0.02
		KRT39	0.02
		MSR1	0.02
		IRF5	0.02
		CCDC58	0.02
		BAIAP2	0.02
		CRMP1	0.03
		PCDHB11	0.03
		DBH	0.03
		TXNRD2	0.03
		REPIN1	0.03
		KCNC4	0.03
		SCGBL	0.03
		DMRT2	0.03
		FXYD5	0.04
		TAF1C	0.04
		KIAA0564	0.04
		NUDT9	0.04
		RAD54L2	0.04
		ATP7B	0.04
		KLHL33	0.04
		SLC5A12	0.04
		ZDHHC4	0.05
		GABPB2	0.05
		TK2	0.05
		STON1	0.05
		DNAJC13	0.05
		MAP1B	0.05
	BMI between 18.5 and 25 kg/m2	KRT39	0.0005
		CTNS	0.0006
		SMN1	0.001
		KIF1B	0.002
		ZNF491	0.002
		CKS1B	0.002
		EXT2	0.003
		TEX14	0.004
		BAIAP2	0.006
		GNB1L	0.007
		ATP5G3	0.007
		IGSF22	0.008
		MANBA	0.009
		ZNF597	0.009
		TREX1	0.01
		LIPC	0.01
		ABT1	0.01
		MAP1B	0.01
		RAB4B	0.01
		TMEM80	0.01
		ZNF417	0.02
		GABPB2	0.02
		TCP1	0.02
		RNPS1	0.02
		TK2	0.02
		CXCL12	0.02
		ASAH2	0.03
		TMEM120B	0.03
		ACCN3	0.03
		SAR1B	0.03
		ABCB9	0.03
		RNF14	0.03
		NCF1	0.04
		CHI3L2	0.04
		SIGLEC5	0.04
		WDR73	0.04
		KIAA1147	0.04
		ART5	0.04
		FNIP2	0.04
		PKD1L1	0.04
		FMNL2	0.04
		WNT4	0.04
		NADSYN1	0.04
		PPP6C	0.04
		IRGQ	0.04
		ATP7B	0.05
		PPAP2C	0.05
		CDH6	0.05
		C5orf37	0.05
		BEND7	0.05
	BMI < 18.5 kg/m2	GPIHBP1	0.0007
		ARMC2	0.001
		INMT	0.003
		SPATA2L	0.004
		DGUOK	0.007
		NACAD	0.007
		ANKRD9	0.008
		CATSPER2	0.008
		RFFL	0.008
		XIRP1	0.009
		SIGLEC5	0.01
		CHRFAM7A	0.01
		POMGNT1	0.01
		MRPL17	0.01
		TMPRSS3	0.02
		ROPN1B	0.02
		DENND5B	0.02
		MSR1	0.02
		TEX14	0.02
		KIF5C	0.02
		CD59	0.03
		PMFBP1	0.03
		EYA2	0.03
		LEKR1	0.03
		TTC39B	0.03
		LIPM	0.03
		MAN1A2	0.03
		CDC2L2	0.03
		SRI	0.03
		PPIE	0.03
		KRT39	0.03
		FLJ10803	0.03
		FLJ39660	0.03
		LOC100131187	0.03
		DHRS4	0.03
		ANKRD18A	0.03
		ATP7B	0.04
		ZNF721	0.04
		RFTN2	0.04
		ZNF66	0.04
		MAPK8	0.04
		CPEB1	0.04
		SEMA6C	0.04
		APOL3	0.04
		CCDC101	0.04
		CMTM7	0.04
		KIF3A	0.04
		ASAH2	0.04
		SMN1	0.04
		HS6ST3	0.04
		CLOCK	0.04
		ASPSCR1	0.04
		SPATC1	0.04
		CCM2	0.05
		PPID	0.05
		DDHD2	0.05
		TRPC3	0.05
		MSH5	0.05
		UMODL1	0.05
		AICDA	0.05
		RELT	0.05
	BMI between 25 and 30 kg/m2	SOAT1	0.005
		HOXA3	0.007
		SIP1	0.009
		KLK5	0.01
		WWP2	0.01
		F7	0.01
		MYSM1	0.01
		OSBPL9	0.01
		TGM5	0.02
		NFKBIL2	0.02
		SLC7A9	0.02
		CSE1L	0.02
		SLC25A42	0.02
		C9orf43	0.02
		DNAH10	0.02
		TNKS2	0.02
		PGAM1	0.02
		AGFG1	0.03
		CHPF	0.03
		GABPB2	0.03
		GNB1L	0.03
		ITPR2	0.03
		LRRK2	0.03
		CRCP	0.04
		NIPAL4	0.04
		TAF1C	0.04
		AMN	0.04
		FMNL2	0.04
		F11	0.04
		KIAA0020	0.04
		CCDC58	0.04
		ABHD4	0.04
		PGD	0.05
		UTP15	0.05
	BMI ≥ 30 kg/m2	ARID3B	0.0008
		SATB1	0.002
		IGSF22	0.003
		PPM2C	0.005
		AGAP6	0.005
		ART5	0.005
		UPP1	0.006
		TEX14	0.007
		ZNF337	0.007
		MCART1	0.009
		DTNB	0.01
		FNIP2	0.01
		C9orf43	0.01
		SAP30L	0.01
		LRRC8C	0.01
		LOC123688	0.01
		SLC45A2	0.02
		THADA	0.02
		PHACTR4	0.02
		FKBP1A	0.02
		C5orf37	0.02
		REPIN1	0.02
		MANBAL	0.02
		STK3	0.02
		FXYD5	0.02
		TUB	0.02
		KIAA1245	0.02
		PPAPDC3	0.03
		C5orf54	0.03
		DCAF10	0.03
		KDELR2	0.03
		RPF2	0.03
		SHB	0.03
		C1orf123	0.03
		FAM134B	0.03
		TAF1C	0.03
		STK17A	0.03
		UBE2G2	0.03
		FLCN	0.03
		GNB1L	0.04
		ADCY2	0.04
		VSTM2B	0.04
		LFNG	0.04
		MARCH8	0.04
		ACBD7	0.04
		RSPRY1	0.04
		CAMK2B	0.04
		LIG3	0.04
		ZNF462	0.04
		ADAMTS7	0.04
		RNF14	0.04
		NIPAL4	0.04
		DPP9	0.05
		RNH1	0.05
		RFFL	0.05
		MSH5	0.05
Abbreviations: OS: overall survival; BMI: body mass index

## Sheet: b. disease-specific survival
Table S4.b: P-values from the Cox regression for the association between the continuous predicted gene expression and disease-specific survival (DSS).
Endpoint	Population	Gene	p-value
DSS	Total population	MAP1B	0.0002
		TAF1C	0.001
		SOAT2	0.002
		IGSF22	0.002
		SOAT1	0.003
		BAIAP2	0.004
		SIP1	0.004
		FAM160B1	0.004
		REPIN1	0.005
		TXNDC14	0.006
		C14orf109	0.007
		CRMP1	0.008
		PGD	0.008
		ALG11	0.008
		FAM21C	0.01
		KCNIP3	0.01
		TK2	0.01
		RAB4B	0.02
		RAD54L2	0.02
		SPTLC3	0.02
		C8ORFK32	0.02
		MAP2K5	0.02
		ALOX5	0.02
		DNAJC13	0.02
		SPG7	0.02
		ZNF229	0.03
		RIOK1	0.03
		LIPC	0.03
		SPEF2	0.03
		CKS1B	0.03
		TIMM10	0.03
		MCF2L	0.04
		M6PRBP1	0.04
		RPF2	0.04
		HEXIM1	0.04
		SLC7A9	0.04
		PPM2C	0.04
		HNRNPA1L2	0.04
		PTGES	0.04
		MARCH1	0.04
		CPZ	0.04
		ATG7	0.04
		DPP9	0.04
		GUF1	0.05
		NUDT9	0.05
		ZNF417	0.05
		NTRK1	0.05
		BEND7	0.05
	BMI between 18.5 and 25 kg/m2	KRT39	0.0005
		CTNS	0.0006
		SMN1	0.001
		KIF1B	0.002
		ZNF491	0.002
		CKS1B	0.002
		EXT2	0.003
		TEX14	0.004
		BAIAP2	0.006
		GNB1L	0.007
		ATP5G3	0.007
		IGSF22	0.008
		MANBA	0.009
		ZNF597	0.009
		TREX1	0.01
		LIPC	0.01
		ABT1	0.01
		MAP1B	0.01
		RAB4B	0.01
		TMEM80	0.01
		ZNF417	0.02
		GABPB2	0.02
		TCP1	0.02
		RNPS1	0.02
		TK2	0.02
		CXCL12	0.02
		ASAH2	0.03
		TMEM120B	0.03
		ACCN3	0.03
		SAR1B	0.03
		ABCB9	0.03
		RNF14	0.03
		NCF1	0.04
		CHI3L2	0.04
		SIGLEC5	0.04
		WDR73	0.04
		KIAA1147	0.04
		ART5	0.04
		FNIP2	0.04
		PKD1L1	0.04
		FMNL2	0.04
		WNT4	0.04
		NADSYN1	0.04
		PPP6C	0.04
		IRGQ	0.04
		ATP7B	0.05
		PPAP2C	0.05
		CDH6	0.05
		C5orf37	0.05
		BEND7	0.05
	BMI < 18.5 kg/m2	SIGLEC5	0.001
		DGUOK	0.002
		SMN1	0.002
		MSR1	0.002
		COMMD5	0.002
		NACAD	0.003
		ANKRD9	0.003
		ARHGEF11	0.006
		ARMC2	0.006
		SNX27	0.007
		ANKRD18A	0.008
		F2R	0.01
		ZNF462	0.01
		C1GALT1	0.01
		HS6ST3	0.01
		MST1	0.01
		CYP21A2	0.01
		PIGL	0.01
		ASB16	0.02
		TEX14	0.02
		GUF1	0.02
		RIPK2	0.02
		FCAMR	0.02
		TMEM50B	0.02
		CC2D1B	0.02
		CMTM7	0.02
		C14orf109	0.02
		RAB40C	0.02
		CDC2L2	0.02
		GPIHBP1	0.02
		CHRFAM7A	0.02
		SCGBL	0.02
		ZNF837	0.02
		PPID	0.02
		FLJ30851	0.02
		EYA2	0.03
		XCR1	0.03
		XIRP1	0.03
		ZDHHC11	0.03
		CITED4	0.03
		BAG5	0.03
		MRPL14	0.03
		FIBIN	0.03
		SEMA6C	0.03
		DENND5B	0.03
		SPATA2L	0.03
		C1orf27	0.03
		LEKR1	0.03
		AGAP6	0.03
		RNASE4	0.03
		KIAA0467	0.03
		PASK	0.03
		MAP1B	0.03
		VANGL2	0.03
		SMCHD1	0.04
		SPATC1	0.04
		RFTN2	0.04
		PLEKHA2	0.04
		NADSYN1	0.04
		HEXIM1	0.04
		RPL18A	0.04
		TRPV1	0.04
		ZNF721	0.04
		LIPC	0.04
		FLJ39660	0.04
		ASAH2	0.05
		PARP10	0.05
		DDHD2	0.05
		TREX1	0.05
		TTC39B	0.05
		ADNP	0.05
		PSMA4	0.05
	BMI between 25 and 30 kg/m2	SOAT1	0.0004
		TAF1C	0.0007
		HOXA3	0.003
		FLJ30851	0.003
		CRCP	0.004
		TGM5	0.005
		C18orf10	0.005
		SIP1	0.006
		KCNIP3	0.008
		SOAT2	0.009
		DPM2	0.009
		KLK5	0.01
		TXNDC14	0.02
		KIAA1245	0.02
		C16orf55	0.02
		LEPROT	0.02
		ALG11	0.02
		PPM2C	0.02
		CCDC58	0.02
		TMEM128	0.03
		ZNF229	0.03
		BTBD9	0.03
		ITPR2	0.03
		UBOX5	0.03
		SPTLC3	0.03
		ZNF16	0.03
		NEK3	0.03
		FLJ20581	0.04
		WBP11	0.04
		RNF14	0.04
		LOC100131187	0.04
		AMN	0.04
		ZNF837	0.04
		GNB1L	0.04
		OSBPL9	0.04
		NIPAL4	0.04
		LYST	0.04
		KDELR2	0.04
		BEND7	0.04
		TK2	0.04
		NFKBIL2	0.05
		SFI1	0.05
	BMI ≥ 30 kg/m2	ARID3B	0.00008
		C5orf54	0.0007
		NTRK1	0.001
		SLC45A2	0.002
		KIAA1641	0.003
		ART5	0.004
		GPATCH4	0.005
		C1orf123	0.006
		PCDHGA1	0.007
		DTNB	0.008
		DPP9	0.01
		C9orf43	0.01
		MZF1	0.01
		TMX4	0.01
		IGSF22	0.01
		REPIN1	0.02
		ANKRD36	0.02
		SLC7A9	0.02
		RPF2	0.02
		UPP1	0.02
		HMBS	0.02
		LOC440836	0.02
		MCART1	0.02
		ATG7	0.02
		DCAF10	0.03
		KIAA1245	0.03
		CETP	0.03
		GRINL1A	0.03
		EPHA3	0.03
		RFFL	0.04
		BAG5	0.04
		HEXIM1	0.04
		ZNF462	0.04
		PGD	0.04
		INMT	0.04
		CMTM7	0.04
		SPATA2L	0.04
		FKBP1A	0.04
		AGAP6	0.04
		PTGES	0.04
		LOC123688	0.04
		C5orf37	0.04
		RGS3	0.04
		FNIP2	0.05
		CCDC101	0.05
		PHACTR1	0.05
		GOSR1	0.05
		KIAA0194	0.05
		PCDHGB4	0.05
Abbreviations: DSS: disese-specific survival; BMI: body mass index
